# Supplementary material for: Particulate Matter Induced Adverse Effects on Eye Development in Zebrafish (Danio rerio) Embryos
Source: Toxics. 2024 Jan 11;12(1):59. doi: 10.3390/toxics12010059 (PMC10819941; doi:10.3390/toxics12010059)
Supplement: Supplementary file 1 [file toxics-12-00059-s001.zip]

Archive with 2 entries (2 files):
- Supplementaty Table S2. Housekeeping genes primers real-time qPCR.xlsx
- Supplementaty Table S1. Housekeeping genes change caused by particulate matter .xlsx
