# Supplementary material for: Particulate Matter Induced Adverse Effects on Eye Development in Zebrafish (Danio rerio) Embryos
Source: Toxics. 2024 Jan 11;12(1):59. doi: 10.3390/toxics12010059 (PMC10819941; doi:10.3390/toxics12010059)
Supplement: Supplementary file 1 [file toxics-12-00059-s001.zip › Supplementaty Table S2. Housekeeping genes primers real-time qPCR.xlsx]

## Sheet: Sheet1
Fluor	Target	Content	Sample	Biological Set Name	Cq	Cq Mean	Cq Std. Dev	Starting Quantity (SQ)	Log Starting Quantity	SQ Mean	SQ Std. Dev	Set Point	Well Note
SYBR	18srRNA	Unkn	CON-1	CON	16.1394	16.1394	0				0	57
SYBR	18srRNA	Unkn	CON-1	CON	15.6215	15.6215	0				0	57
SYBR	18srRNA	Unkn	CON-2	CON	16.3445	16.3445	0				0	57
SYBR	18srRNA	Unkn	CON-2	CON	16.1844	16.1844	0				0	57
SYBR	18srRNA	Unkn	CON-3	CON	15.3942	15.3942	0				0	57
SYBR	18srRNA	Unkn	CON-3	CON	15.0892	15.0892	0				0	57
SYBR	18srRNA	Unkn	PM100-1	PM100	15.4754	15.4754	0				0	57
SYBR	18srRNA	Unkn	PM100-1	PM100	15.6757	15.6757	0				0	57
SYBR	18srRNA	Unkn	PM100-2	PM100	16.1941	16.1941	0				0	57
SYBR	18srRNA	Unkn	PM100-2	PM100	16.3642	16.3642	0				0	57
SYBR	18srRNA	Unkn	PM100-3	PM100	15.7303	15.7303	0				0	57
SYBR	18srRNA	Unkn	PM100-3	PM100	15.809	15.809	0				0	57
SYBR	18srRNA	Unkn	PM200-1	PM200	16.3123	16.3123	0				0	57
SYBR	18srRNA	Unkn	PM200-1	PM200	16.0981	16.0981	0				0	57
SYBR	18srRNA	Unkn	PM200-2	PM200	15.8805	15.8805	0				0	57
SYBR	18srRNA	Unkn	PM200-2	PM200	15.9751	15.9751	0				0	57
SYBR	18srRNA	Unkn	PM200-3	PM200	16.3865	16.3865	0				0	57
SYBR	18srRNA	Unkn	PM200-3	PM200	16.3545	16.3545	0				0	57
SYBR	18srRNA	NTC			34.4032	34.4032	0				0	57
SYBR	18srRNA	NTC			33.0951	33.0951	0				0	57
SYBR	actb1	NTC			30.464	30.464	0				0	57
SYBR	actb1	NTC			30.7325	30.7325	0				0	57
SYBR	actb1	Unkn	CON-1	CON	16.2737	16.2737	0				0	57
SYBR	actb1	Unkn	CON-1	CON	16.04	16.04	0				0	57
SYBR	actb1	Unkn	CON-2	CON	16.8044	16.8044	0				0	57
SYBR	actb1	Unkn	CON-2	CON	16.4948	16.4948	0				0	57
SYBR	actb1	Unkn	CON-3	CON	18.1546	18.1546	0				0	57
SYBR	actb1	Unkn	CON-3	CON	17.5022	17.5022	0				0	57
SYBR	actb1	Unkn	PM100-1	PM100	15.9997	15.9997	0				0	57
SYBR	actb1	Unkn	PM100-1	PM100	15.7853	15.7853	0				0	57
SYBR	actb1	Unkn	PM100-2	PM100	16.2358	16.2358	0				0	57
SYBR	actb1	Unkn	PM100-2	PM100	16.5294	16.5294	0				0	57
SYBR	actb1	Unkn	PM100-3	PM100	17.1119	17.1119	0				0	57
SYBR	actb1	Unkn	PM100-3	PM100	17.0971	17.0971	0				0	57
SYBR	actb1	Unkn	PM200-1	PM200	16.1514	16.1514	0				0	57
SYBR	actb1	Unkn	PM200-1	PM200	16.1283	16.1283	0				0	57
SYBR	actb1	Unkn	PM200-2	PM200	15.7516	15.7516	0				0	57
SYBR	actb1	Unkn	PM200-2	PM200	15.6972	15.6972	0				0	57
SYBR	actb1	Unkn	PM200-3	PM200	17.1255	17.1255	0				0	57
SYBR	actb1	Unkn	PM200-3	PM200	17.332	17.332	0				0	57
SYBR	b2m	NTC				0	0			0	0	57
SYBR	b2m	NTC				0	0			0	0	57
SYBR	b2m	Unkn	CON-1	CON	23.4694	23.4694	0				0	57
SYBR	b2m	Unkn	CON-1	CON	23.5858	23.5858	0				0	57
SYBR	b2m	Unkn	CON-2	CON	24.5083	24.5083	0				0	57
SYBR	b2m	Unkn	CON-2	CON	24.3003	24.3003	0				0	57
SYBR	b2m	Unkn	CON-3	CON	27.1518	27.1518	0				0	57
SYBR	b2m	Unkn	CON-3	CON	27.1014	27.1014	0				0	57
SYBR	b2m	Unkn	PM100-1	PM100	23.6041	23.6041	0				0	57
SYBR	b2m	Unkn	PM100-1	PM100	23.6974	23.6974	0				0	57
SYBR	b2m	Unkn	PM100-2	PM100	24.0622	24.0622	0				0	57
SYBR	b2m	Unkn	PM100-2	PM100	24.2112	24.2112	0				0	57
SYBR	b2m	Unkn	PM100-3	PM100	26.2931	26.2931	0				0	57
SYBR	b2m	Unkn	PM100-3	PM100	26.4168	26.4168	0				0	57
SYBR	b2m	Unkn	PM200-1	PM200	24.0192	24.0192	0				0	57
SYBR	b2m	Unkn	PM200-1	PM200	24.1091	24.1091	0				0	57
SYBR	b2m	Unkn	PM200-2	PM200	24.2867	24.2867	0				0	57
SYBR	b2m	Unkn	PM200-2	PM200	24.1351	24.1351	0				0	57
SYBR	b2m	Unkn	PM200-3	PM200	26.3447	26.3447	0				0	57
SYBR	b2m	Unkn	PM200-3	PM200	26.349	26.349	0				0	57
SYBR	b-actin	NTC			36.9303	36.9303	0				0	57
SYBR	b-actin	NTC			35.4258	35.4258	0				0	57
SYBR	elfa	NTC				0	0			0	0	57
SYBR	elfa	NTC				0	0			0	0	57
SYBR	elfa	Unkn	CON-1	CON	31.7418	31.7418	0				0	57
SYBR	elfa	Unkn	CON-1	CON	31.9138	31.9138	0				0	57
SYBR	elfa	Unkn	CON-2	CON	31.8279	31.8279	0				0	57
SYBR	elfa	Unkn	CON-2	CON	31.3422	31.3422	0				0	57
SYBR	elfa	Unkn	CON-3	CON	31.5804	31.5804	0				0	57
SYBR	elfa	Unkn	CON-3	CON	31.639	31.639	0				0	57
SYBR	elfa	Unkn	PM100-1	PM100	31.6434	31.6434	0				0	57
SYBR	elfa	Unkn	PM100-1	PM100	31.5719	31.5719	0				0	57
SYBR	elfa	Unkn	PM100-2	PM100	30.5787	30.5787	0				0	57
SYBR	elfa	Unkn	PM100-2	PM100	31.3922	31.3922	0				0	57
SYBR	elfa	Unkn	PM100-3	PM100	31.0853	31.0853	0				0	57
SYBR	elfa	Unkn	PM100-3	PM100	31.1366	31.1366	0				0	57
SYBR	elfa	Unkn	PM200-1	PM200	31.6516	31.6516	0				0	57
SYBR	elfa	Unkn	PM200-1	PM200	31.5412	31.5412	0				0	57
SYBR	elfa	Unkn	PM200-2	PM200	30.7322	30.7322	0				0	57
SYBR	elfa	Unkn	PM200-2	PM200	31.1552	31.1552	0				0	57
SYBR	elfa	Unkn	PM200-3	PM200	31.7671	31.7671	0				0	57
SYBR	elfa	Unkn	PM200-3	PM200	30.3486	30.3486	0				0	57
SYBR	gapdh	NTC				0	0			0	0	57
SYBR	gapdh	NTC				0	0			0	0	57
SYBR	gapdh	Unkn	CON-1	CON	15.6082	15.6082	0				0	57
SYBR	gapdh	Unkn	CON-1	CON	15.3201	15.3201	0				0	57
SYBR	gapdh	Unkn	CON-2	CON	17.1458	17.1458	0				0	57
SYBR	gapdh	Unkn	CON-2	CON	16.8353	16.8353	0				0	57
SYBR	gapdh	Unkn	CON-3	CON	16.9111	16.9111	0				0	57
SYBR	gapdh	Unkn	CON-3	CON	16.8469	16.8469	0				0	57
SYBR	gapdh	Unkn	PM100-1	PM100	15.1624	15.1624	0				0	57
SYBR	gapdh	Unkn	PM100-1	PM100	15.174	15.174	0				0	57
SYBR	gapdh	Unkn	PM100-2	PM100	16.7527	16.7527	0				0	57
SYBR	gapdh	Unkn	PM100-2	PM100	16.9065	16.9065	0				0	57
SYBR	gapdh	Unkn	PM100-3	PM100	16.3876	16.3876	0				0	57
SYBR	gapdh	Unkn	PM100-3	PM100	16.4952	16.4952	0				0	57
SYBR	gapdh	Unkn	PM200-1	PM200	15.4422	15.4422	0				0	57
SYBR	gapdh	Unkn	PM200-1	PM200	15.5079	15.5079	0				0	57
SYBR	gapdh	Unkn	PM200-2	PM200	16.0478	16.0478	0				0	57
SYBR	gapdh	Unkn	PM200-2	PM200	16.2406	16.2406	0				0	57
SYBR	gapdh	Unkn	PM200-3	PM200	16.3163	16.3163	0				0	57
SYBR	gapdh	Unkn	PM200-3	PM200	16.3599	16.3599	0				0	57
SYBR	tuba1a	NTC				0	0			0	0	57
SYBR	tuba1a	NTC				0	0			0	0	57
SYBR	tuba1b	Unkn	CON-1	CON	18.4773	18.4773	0				0	57
SYBR	tuba1b	Unkn	CON-1	CON	18.2938	18.2938	0				0	57
SYBR	tuba1b	Unkn	CON-2	CON	18.3126	18.3126	0				0	57
SYBR	tuba1b	Unkn	CON-2	CON	17.572	17.572	0				0	57
SYBR	tuba1b	Unkn	CON-3	CON	19.5569	19.5569	0				0	57
SYBR	tuba1b	Unkn	CON-3	CON	20.9061	20.9061	0				0	57
SYBR	tuba1b	Unkn	PM100-1	PM100	18.5455	18.5455	0				0	57
SYBR	tuba1b	Unkn	PM100-1	PM100	18.6091	18.6091	0				0	57
SYBR	tuba1b	Unkn	PM100-2	PM100	17.2227	17.2227	0				0	57
SYBR	tuba1b	Unkn	PM100-2	PM100	17.3883	17.3883	0				0	57
SYBR	tuba1b	Unkn	PM100-3	PM100	18.6197	18.6197	0				0	57
SYBR	tuba1b	Unkn	PM100-3	PM100	19.046	19.046	0				0	57
SYBR	tuba1b	Unkn	PM200-1	PM200	17.8972	17.8972	0				0	57
SYBR	tuba1b	Unkn	PM200-1	PM200	17.7697	17.7697	0				0	57
SYBR	tuba1b	Unkn	PM200-2	PM200	17.1775	17.1775	0				0	57
SYBR	tuba1b	Unkn	PM200-2	PM200	17.2565	17.2565	0				0	57
SYBR	tuba1b	Unkn	PM200-3	PM200	18.0509	18.0509	0				0	57
SYBR	tuba1b	Unkn	PM200-3	PM200	18.0704	18.0704	0				0	57

## Sheet: Sheet2
Fluor	Target	Content	Sample	Biological Set Name	Cq	Cq Mean	Cq Std. Dev	Starting Quantity (SQ)	Log Starting Quantity	SQ Mean	SQ Std. Dev	Set Point	Well Note
SYBR	18srRNA	NTC			33.0951	33.0951	0				0	57
SYBR	18srRNA	Unkn	CON-1	CON	16.1394	16.1394	0				0	57
SYBR	18srRNA	Unkn	CON-1	CON	15.6215	15.6215	0				0	57
SYBR	18srRNA	Unkn	PM100-1	PM100	15.4754	15.4754	0				0	57
SYBR	18srRNA	Unkn	PM100-1	PM100	15.6757	15.6757	0				0	57
SYBR	18srRNA	Unkn	PM200-1	PM200	16.3123	16.3123	0				0	57
SYBR	18srRNA	Unkn	PM200-1	PM200	16.0981	16.0981	0				0	57
SYBR	actb1	NTC			30.7325	30.7325	0				0	57
SYBR	actb1	Unkn	CON-1	CON	16.2737	16.2737	0				0	57
SYBR	actb1	Unkn	CON-1	CON	16.04	16.04	0				0	57
SYBR	actb1	Unkn	PM100-1	PM100	15.9997	15.9997	0				0	57
SYBR	actb1	Unkn	PM100-1	PM100	15.7853	15.7853	0				0	57
SYBR	actb1	Unkn	PM200-1	PM200	16.1514	16.1514	0				0	57
SYBR	actb1	Unkn	PM200-1	PM200	16.1283	16.1283	0				0	57
SYBR	b2m	NTC				0	0			0	0	57
SYBR	b2m	Unkn	CON-1	CON	23.4694	23.4694	0				0	57
SYBR	b2m	Unkn	CON-1	CON	23.5858	23.5858	0				0	57
SYBR	b2m	Unkn	PM100-1	PM100	23.6041	23.6041	0				0	57
SYBR	b2m	Unkn	PM100-1	PM100	23.6974	23.6974	0				0	57
SYBR	b2m	Unkn	PM200-1	PM200	24.0192	24.0192	0				0	57
SYBR	b2m	Unkn	PM200-1	PM200	24.1091	24.1091	0				0	57
SYBR	b-actin	NTC			35.4258	35.4258	0				0	57
SYBR	b-actin	Unkn	CON-1	CON	18.5083	18.5083	0				0	57
SYBR	b-actin	Unkn	CON-1	CON	18.5231	18.5231	0				0	57
SYBR	b-actin	Unkn	PM100-1	PM100	18.0816	18.0816	0				0	57
SYBR	b-actin	Unkn	PM100-1	PM100	17.9193	17.9193	0				0	57
SYBR	b-actin	Unkn	PM200-1	PM200	17.3952	17.3952	0				0	57
SYBR	b-actin	Unkn	PM200-1	PM200	17.2738	17.2738	0				0	57
SYBR	elfa	NTC				0	0			0	0	57
SYBR	elfa	Unkn	CON-1	CON	31.7418	31.7418	0				0	57
SYBR	elfa	Unkn	CON-1	CON	31.9138	31.9138	0				0	57
SYBR	elfa	Unkn	PM100-1	PM100	31.6434	31.6434	0				0	57
SYBR	elfa	Unkn	PM100-1	PM100	31.5719	31.5719	0				0	57
SYBR	elfa	Unkn	PM200-1	PM200	31.6516	31.6516	0				0	57
SYBR	elfa	Unkn	PM200-1	PM200	31.5412	31.5412	0				0	57
SYBR	gapdh	NTC				0	0			0	0	57
SYBR	gapdh	Unkn	CON-1	CON	15.6082	15.6082	0				0	57
SYBR	gapdh	Unkn	CON-1	CON	15.3201	15.3201	0				0	57
SYBR	gapdh	Unkn	PM100-1	PM100	15.1624	15.1624	0				0	57
SYBR	gapdh	Unkn	PM100-1	PM100	15.174	15.174	0				0	57
SYBR	gapdh	Unkn	PM200-1	PM200	15.4422	15.4422	0				0	57
SYBR	gapdh	Unkn	PM200-1	PM200	15.5079	15.5079	0				0	57
SYBR	tuba1a	NTC				0	0			0	0	57
SYBR	tuba1b	Unkn	CON-1	CON	18.4773	18.4773	0				0	57
SYBR	tuba1b	Unkn	CON-1	CON	18.2938	18.2938	0				0	57
SYBR	tuba1b	Unkn	PM100-1	PM100	18.5455	18.5455	0				0	57
SYBR	tuba1b	Unkn	PM100-1	PM100	18.6091	18.6091	0				0	57
SYBR	tuba1b	Unkn	PM200-1	PM200	17.8972	17.8972	0				0	57
SYBR	tuba1b	Unkn	PM200-1	PM200	17.7697	17.7697	0				0	57
